# Supplementary material for: Protective Effect of Indole-3-Aldehyde in Murine COVID-19-Associated Pulmonary Aspergillosis
Source: J Fungi (Basel). 2024 Jul 22;10(7):510. doi: 10.3390/jof10070510 (PMC11278170; doi:10.3390/jof10070510)
Supplement: Supplementary file 1 [file jof-10-00510-s001.zip]

Archive with 1 entries (1 files):
- jof-3070924-supplementary.pdf
